# Supplementary material for: Sloth metabolism may make survival untenable under climate change scenarios
Source: PeerJ. 2024 Sep 27;12:e18168. doi: 10.7717/peerj.18168 (PMC11441404; doi:10.7717/peerj.18168)
Supplement: Supplemental Information 9 [file peerj-12-18168-s009.csv]

animal_ID	Altitude	Sex	Mass / g	Anasthesia	Ambient temperature / C	RMR / Kj/day	Posture	Body temperature
Chow	High	Male	5050	Yes	19.675	357.5408467	2	34.29814815
Chow	High	Male	5050	Yes	19.65	358.8355805	2	33.70871667
Chow	High	Male	5050	Yes	25.8	683.1843341	1	33.08993333
Chow	High	Male	5050	Yes	26.2	673.7104969	1	33.22706667
Chow	High	Male	5050	Yes	27.15	646.6606346	1	33.58466667
Chow	High	Male	5050	Yes	28.65	718.1654733	2	34.10406667
Chow	High	Male	5050	Yes	29.16666667	706.6527513	2	34.2251
Chow	High	Male	5050	Yes	29.8	700.0994958	2	34.36153333
Chow	High	Male	5050	Yes	30.3	684.1951628	2	34.53689333
Chow	High	Male	5050	Yes	32.15	703.800974	2	34.83713333
Chow	High	Male	5050	Yes	33.13333333	716.0623346	2	35.08184762
Chow	High	Male	5050	Yes	33.93333333	692.118003	3	35.32926667
David	Low	Male	5500	Yes	34.2	363.0045247	1	34.43903333
David	Low	Male	5500	Yes	34.2	365.5699277	1	34.5721
Harpo	High	Male	4600	Yes	17.95	337.7729772	4	34.938
Harpo	High	Male	4600	Yes	17.76666667	327.1443787	3	34.917
Harpo	High	Male	4600	Yes	17.76666667	342.8646554	2	34.95648
Harpo	High	Male	4600	Yes	17.26666667	348.8853809	2	34.959
Harpo	High	Male	4600	Yes	21.3	495.8489026	2	34.99
Harpo	High	Male	4600	Yes	21.65	437.6430379	2	35.01898333
Harpo	High	Male	4600	Yes	21.7	378.4017306	2	35.0567
Harpo	High	Male	4600	Yes	26.53333333	630.6663865	2	35.18733333
Harpo	High	Male	4600	Yes	27.15	701.7075932	2	35.16046667
Harpo	High	Male	4600	Yes	27.2	661.2935541	2	35.12682667
Harpo	High	Male	4600	Yes	26.75	543.5795833	2	35.00433333
Harpo	High	Male	4600	Yes	29.475	386.5877218	2	34.9524
Harpo	High	Male	4600	Yes	32.3	326.0268412	2	35.62413333
Jemima	Low	Female	6900	No	25.4	730.1645897	2	NA
Jemima	Low	Female	6900	No	25.4	781.2646664	2	NA
Jemima	Low	Female	6900	No	25.65	807.8831583	2	NA
Jemima	Low	Female	6900	No	26	822.3566631	2	NA
Jemima	Low	Female	6900	No	26.7	834.2807661	2	NA
Jemima	Low	Female	6900	No	27.16666667	815.8691157	2	NA
Jemima	Low	Female	6900	No	28.6	925.9512517	2	NA
Jemima	Low	Female	6900	No	28.94	915.4832432	3	NA
Jemima	Low	Female	6900	No	31.6	959.4357929	3	NA
Jemima	Low	Female	6900	No	32.23333333	963.3189408	3	NA
Jemima	Low	Female	6900	No	32.275	942.2121218	3	NA
Linus	Low	Male	6500	Yes	28.56	491.68	2	26.4992
Mandy	Low	Female	5100	Yes	18.26666667	361.3515456	1	31.5922
Mandy	Low	Female	5100	Yes	18	406.6391206	0	31.15993333
Mandy	Low	Female	5100	Yes	22.3	491.2785842	0	31.4556
Mandy	Low	Female	5100	Yes	26.85	772.3877884	1	33.1182
Mandy	Low	Female	5100	Yes	26.8	715.670424	1	33.334
Mandy	Low	Female	5100	Yes	29.86666667	679.5405265	1	34.05686667
Mandy	Low	Female	5100	Yes	30.1	685.1276472	3	34.16466667
Mandy	Low	Female	5100	Yes	29.5	729.1477458	1	34.23966667
Mandy	Low	Female	5100	Yes	33.17142857	523.8727507	1	34.73569231
Mandy	Low	Female	5100	Yes	18.12	332.2517651	2	31.32606667
Mandy	Low	Female	5100	Yes	20.26666667	385.1778528	2	31.11263333
Mandy	Low	Female	5100	Yes	21.33333333	383.960468	2	31.2186
Mandy	Low	Female	5100	Yes	26.7	567.2052109	4	32.75046667
Mandy	Low	Female	5100	Yes	29.6	547.9660118	4	34.01966667
Mandy	Low	Female	5100	Yes	30	540.0639663	4	34.0982
Mandy	Low	Female	5100	Yes	33.8	514.0920447	5	35.19283333
Mateo	High	Male	5600	Yes	20.05	496.0097321	1	33.9756
Mateo	High	Male	5600	Yes	19.66666667	510.0156742	1	33.81536667
Mateo	High	Male	5600	Yes	16.1	750.7453556	1	33.1172
Mateo	High	Male	5600	Yes	27.26666667	765.6598818	1	33.50586667
Mateo	High	Male	5600	Yes	30.1	777.4313719	3	34.00066667
Mateo	High	Male	5600	Yes	30.33333333	507.6696861	3	34.33703333
Mateo	High	Male	5600	Yes	30.225	454.6822708	2	34.49866667
Mateo	High	Male	5600	Yes	30.27142857	479.1483474	2	34.42406667
Mateo	High	Male	5600	Yes	33.5	702.4687776	2	35.3523
Mateo	High	Male	5600	Yes	32.43333333	778.2008759	4	35.5767
Mateo	High	Male	5600	Yes	32.4	845.6006061	4	35.7263
MoMo	Low	Male	4200	No	18.775	360.5700626	1	NA
MoMo	Low	Male	4200	No	18.83333333	363.350378	1	NA
MoMo	Low	Male	4200	No	21.16666667	470.1760156	1	NA
MoMo	Low	Male	4200	No	22.04	473.2037859	1	NA
MoMo	Low	Male	4200	No	25.275	564.8361885	1	NA
MoMo	Low	Male	4200	No	28.7	579.6242801	1	NA
MoMo	Low	Male	4200	No	28.6	598.5421359	1	NA
Naima	Low	Female	5650	Yes	19.86666667	359.9694071	1	32.8312
Naima	Low	Female	5650	Yes	19.58	367.8701508	0	32.86453333
Naima	Low	Female	5650	Yes	18.63333333	382.6703454	0	32.4656
Naima	Low	Female	5650	Yes	21.7	466.5935928	1	31.95911429
Naima	Low	Female	5650	Yes	22.11666667	495.488287	1	31.9126
Naima	Low	Female	5650	Yes	26.72	566.6534285	2	32.29533333
Naima	Low	Female	5650	Yes	27.11666667	530.8360897	3	32.4239
Naima	Low	Female	5650	Yes	32.8	458.990026	4	33.58573333
Naima	Low	Female	5650	Yes	33.26666667	477.4060063	4	33.58258095
Naima	Low	Female	5650	Yes	33.26	498.7782734	4	33.68143333
Oprah	High	Female	5400	Yes	19.85	549.7939395	1	34.23016667
Oprah	High	Female	5400	Yes	19.6	551.0717112	1	34.19266667
Oprah	High	Female	5400	Yes	18.9	551.5832654	1	34.14683333
Oprah	High	Female	5400	Yes	18.73333333	567.8367121	1	34.09483333
Oprah	High	Female	5400	Yes	21.78	660.2454422	1	34.00983333
Oprah	High	Female	5400	Yes	21.88	646.5225563	1	34.1636
Oprah	High	Female	5400	Yes	26.5	737.3065875	1	34.69172381
Oprah	High	Female	5400	Yes	26.45	766.1162918	1	34.99706667
Oprah	High	Female	5400	Yes	29.4	831.87468	3	35.622
Oprah	High	Female	5400	Yes	29.36666667	948.6293428	4	35.78406667
Oprah	High	Female	5400	Yes	29.6	955.8152392	4	35.9212
Oprah	High	Female	5400	Yes	29.75	969.9190932	4	36.0708
Oprah	High	Female	5400	Yes	33.7	1264.74987	3	36.53113333
Oprah	High	Female	5400	Yes	33.56666667	1280.518501	3	36.6556
Oprah	High	Female	5400	Yes	32.76666667	1188.194661	4	36.8714
Oprah	High	Female	5400	Yes	33.5	1047.09135	5	37.0374
Vinnie	Low	Male	4700	Yes	17.98	605.816119	0	30.10333333
Vinnie	Low	Male	4700	Yes	22.18	599.8304702	1	30.89968889
Vinnie	Low	Male	4700	Yes	22.56	625.982194	1	31.2768
Vinnie	Low	Male	4700	Yes	26.5	820.9837805	3	33.13908333
Vinnie	Low	Male	4700	Yes	26.88	779.519666	4	33.38846667
Vinnie	Low	Male	4700	Yes	30.28	860.3318183	3	33.91513667
Vinnie	Low	Male	4700	Yes	33.28333333	803.924047	4	NA
Poko	Low	Male	4250	Yes	29.32	872.5930674	3	34.56
